# Supplementary material for: Transcriptional profiling of HOXA9-regulated genes in human glioblastoma cell models
Source: Genom Data. 2015 May 19;5:54–8. doi: 10.1016/j.gdata.2015.05.010 (PMC4583997; doi:10.1016/j.gdata.2015.05.010)
Supplement: Supplementary file 1 — Supplementary material [file mmc1.zip]

Archive with 1 entries (1 files):
- gdt00216-mmc1.R
