# Supplementary material for: Transcriptional profiling of HOXA9-regulated genes in human glioblastoma cell models
Source: Genom Data. 2015 May 19;5:54–8. doi: 10.1016/j.gdata.2015.05.010 (PMC4583997; doi:10.1016/j.gdata.2015.05.010)
Supplement: Supplementary file 1 — Supplementary material [file mmc1.zip › gdt00216-mmc1.R]

#########################################################################
# Title: A transcriptomic signature mediated by HOXA9 promotes          #
#        human glioblatoma initiation, aggressiveness and resistance    #
#        to temozolomide                                                #
# authors: Marta Pojo, Céline S. Gonçalves, Ana Xavier-Magalhães,       # 
#          Ana Isabel Oliveira, Tiago Gonçalves, Sara Correia,          #
#          Ana J. Rodrigues, Sandra Costa, Luísa Pinto, Afonso A. Pinto,# 
#          José M. Lopes, Rui M. Reis, Miguel Rocha, Nuno Sousa,        #
#          Bruno M. Costa                                               #
# email: bfmcosta@ecsaude.uminho.pt                                     #
# Date: 2015                                                            #
#########################################################################

#required packages
library(limma)
library(hgug4112a.db)

#Pre-processing data for each cell line
###################################################################################################################
targets = readTargets("targetsCellLine.txt")
RG = read.maimages(targets, columns = list(G = "gMedianSignal", Gb = "gBGMedianSignal", R = "gProcessedSignal", Rb = "gIsPosAndSignif"), annotation = c("ProbeName","SystematicName"))
RG = backgroundCorrect(RG, method="normexp", offset=1)
RG$G = normalizeBetweenArrays(RG$G, method="quantile")
RG$G = log2(RG$G)

#select only spots of "Gene" type
spottypes = readSpotTypes();
RG$genes$Status = controlStatus(spottypes,RG)
i = RG$genes$Status=="Gene"
RG.nocontrol = RG[i,]
# Build the final object MAList
E = new("MAList", list(targets=RG.nocontrol$targets, genes=RG.nocontrol$genes, source=RG.nocontrol$source, M=RG.nocontrol$Gb, A=RG.nocontrol$G))
# average of probes with same ProbeName
E.avg = avereps(E, ID=E$genes$ProbeName)

# to write to a table for GEO submission
write.table(E.avg$A, "processed-cellLine.csv", sep = ",")

#Annotation (Agilent + Bioconductor)
###################################################################################################################
## information for annotation from Bioconductor
IDs = E.avg$genes$ProbeName
descBioconductor = unlist(mget(IDs, hgug4112aGENENAME))
symbolsBioconductor = unlist(mget(IDs, hgug4112aSYMBOL))
names(descBioconductor) =  IDs
names(symbolsBioconductor) = IDs
entrezIdsHoxa =  unlist(mget(IDs, hgug4112aENTREZID))

## information for annotation from Agilent files
dfAgilent = read.delim("014850_D_AA_20070207.txt", na.strings=c(""), stringsAsFactors = F)
rownames(dfAgilent) =  dfAgilent$ProbeIDs

symbolsAgilent = dfAgilent$GeneSymbol
names(symbolsAgilent) = dfAgilent$ProbeID
orderedSymbolsAgilent = getSymbolsAgilent(dfAgilent, IDs)
combinedSymbols = combineVectors(symbolsBioconductor, orderedSymbolsAgilent)

descAgilent = dfAgilent$GeneName
names(descAgilent) = dfAgilent$ProbeID
orderedDescsAgilent = getDescsAgilent(dfAgilent, IDs)
combinedDescs = combineVectors(descBioconductor, orderedDescsAgilent)
#insert annotation
E.avg$genes$SymbolBioconductor = symbolsBioconductor
E.avg$genes$SymbolAgilent = orderedSymbolsAgilent
E.avg$genes$CombinedSymbol = combinedSymbols
E.avg$genes$entrezID = entrezIdsHoxa
E.avg$genes$Description = combinedDescs

#Gene Diferencial Expression 
#########################################################################

f = factor(targets$Condition, levels = unique(targets$Condition))
design = model.matrix(~0 + f)
colnames(design) = levels(f)

contrast.matrix = makeContrasts("A_HOXA9-A_control", levels=design)
fit = lmFit(E.avg$A, design)
fit2 = contrasts.fit(fit, contrast.matrix)
fit2 = eBayes(fit2)
output = topTable(fit2, adjust="BH", coef="A_HOXA9-A_control", genelist=E.avg$genes, number=5000, p.value=0.05)
output_allgenes = topTable(fit2, adjust="BH", coef="A_HOXA9-A_control", genelist=E.avg$genes, number=41000)

# Intersection and over and under expression
###################################################################################################################

# overexpression and underexpression for each cell line
overCellLineA = output[output$logFC > 0,]
underCellLineA = output[output$logFC < 0,]

#intersection of overexpression genes from 2 cell lines
intersectOver = intersect(rownames(overCellLineA), rownames(overCellLineB))
over = output[intersectOver,1:8]
over$p.value.A = output[intersectOver,13]
over$p.value.B = output_B[intersectOver,13]
over$logFC.A = output[intersectOver,9]
over$logFC.B = output_B[intersectOver,9]

# next uses results (int_over and int_under) from script for DE of other 2 cell lines 
intersectOverAll = intersect(rownames(int_over), rownames(over))
intersectUnderAll = intersect(rownames(int_under), rownames(under))

#Auxiliar functions
###################################################################################################################
## gets Agilent symbols in the same order as ids from Biocond
"getSymbolsAgilent" = function(dfAgilent, idsBioconductor)
{
    symbolsAgilent = data.frame(row.names = idsBioconductor)
    symbolsAgilent[idsBioconductor,1] = dfAgilent[idsBioconductor,]$GeneSymbol
    res = as.vector(symbolsAgilent[,1])
    names(res) = rownames(symbolsAgilent)
}

"getDescsAgilent" = function(dfAgilent, idsBioconductor)
{
    geneNameAgilent = data.frame(row.names = idsBioconductor)
    geneNameAgilent[idsBioconductor,1] = dfAgilent[idsBioconductor,]$GeneName
    as.vector(geneNameAgilent[,1])
}
## gs1 - Bioconductor symbols
## gs2 - Agilent symbols (same order)
"combineVectors" = function(gs1, gs2)
{
    x = sapply(1:length(gs1), function(i){
        if(!is.na(gs1[i])) gs1[i]
        else gs2[i]
    })
    names(x) = names(gs1)
    x
}
